# Supplementary material for: Floral Elegance Meets Medicinal Marvels: Traditional Uses, Phytochemistry, and Pharmacology of the Genus Lagerstroemia L
Source: Plants (Basel). 2024 Oct 28;13(21):3016. doi: 10.3390/plants13213016 (PMC11548200; doi:10.3390/plants13213016)
Supplement: Supplementary file 1 [file plants-13-03016-s001.zip]

Archive with 1 entries (1 files):
- plants-3250362-supplementary.pdf
